# Supplementary material for: The microRNA-455 Null Mouse Has Memory Deficit and Increased Anxiety, Targeting Key Genes Involved in Alzheimer’s Disease
Source: Int J Mol Sci. 2022 Jan 5;23(1):554. doi: 10.3390/ijms23010554 (PMC8745123; doi:10.3390/ijms23010554)
Supplement: Supplementary file 1 [file ijms-23-00554-s001.zip]

Archive with 3 entries (3 files):
- Figure S1.jpg
- Figure S2.JPG
- Table S1.pdf
